# Supplementary material for: Transcriptome responses to aluminum stress in roots of aspen (Populus tremula)
Source: BMC Plant Biol. 2010 Aug 23;10:185. doi: 10.1186/1471-2229-10-185 (PMC3017830; doi:10.1186/1471-2229-10-185)
Supplement: Additional file 1 — List of Al-responsive genes in root tips of aspen. [file 1471-2229-10-185-S1.XLS]

## Sheet: Tabelle1
Additional file 1 List of Al-responsive genes in root tips of aspen. Clonal aspen was treated with Al for 6 h, 54 h, and 246 h. The genes satisfied the following criteria for at least one of the three time points: (1) fold change (fc) ≥ 2, (2) p-value < 0.05, and (3) q-value ≤ 0.15.
Affymetrix probe set ID a	Preferred gene model name b	AGI n° c	Annotation of the best hit	E-value d	fc 6 h	p-value 6 h	q-value 6 h	fc 54 h	p-value 54 h	q-value 54 h	fc 246 h	p-value 246 h	q-value 246 h
Ptp.1035.1.S1_at	grail3.0039017801	AT5G12220	las1-like family protein	7e-23	1.28117	0.173344	0.412918	1.40197	0.0834052	0.362624	3.42845	0.000996053	0.146339
Ptp.1087.1.A1_at	estExt_fgenesh4_pg.C_LG_XII0887	AT5G63160	BTB and TAZ domain protein 1 (BT1)	1e-110	2.78042	0.00215747	0.124849	2.28179	0.0114615	0.262429	1.04877	0.758764	0.633436
Ptp.1303.1.S1_at	grail3.0004025702	AT2G35880	Similar to unknown protein	1e-27	0.487752	0.00263025	0.132668	0.852373	0.294828	0.499155	0.803955	0.309567	0.461316
Ptp.1443.1.S1_at	estExt_fgenesh4_pg.C_LG_X0958	AT1G68050	Flavin-binding, kelch repeat, F-box 1 protein (FKF1)	1e-151	1.4526	0.0383824	0.259131	1.4141	0.0220867	0.287112	2.06219	0.000399869	0.143581
Ptp.1468.1.S1_s_at	estExt_fgenesh4_pm.C_LG_VIII0697	AT1G04300	Similar to meprin and TRAF homology domain-containing protein/MATH domain-containing protein	8e-37	0.81796	0.19144	0.42682	0.873085	0.152093	0.416934	0.457776	0.00144748	0.146339
Ptp.1489.2.S1_s_at	estExt_Genewise1_v1.C_LG_V0351	-	No detectable similarity in Arabidopsis	-	2.06572	0.00250982	0.130707	1.90729	0.000686316	0.147271	1.08388	0.370174	0.490432
Ptp.1584.2.S1_s_at	eugene3.00110470	AT2G34430	Light-harvesting chlorophyll-protein complex II subunit B1 (LHB1B1)	1e-131	0.468472	0.00114581	0.107227	0.856436	0.102502	0.379396	0.444736	0.00255915	0.161994
Ptp.160.1.S1_x_at	fgenesh4_pm.C_LG_II000873	AT3G62830	UDP-glucuronic acid decarboxylase 2 (UXS2)	1e-176	2.24543	4.54e-05	0.0739081	1.16745	0.152154	0.416937	1.33881	0.0313513	0.253068
Ptp.1616.1.A1_s_at	eugene3.00140399	-	No detectable similarity in Arabidopsis	-	0.430589	0.00209258	0.123325	0.962107	0.795769	0.671444	1.00694	0.970925	0.687256
Ptp.1682.1.A1_s_at	eugene3.00110748	AT1G29050	Similar to unknown protein	2e-54	0.487187	0.00191845	0.120114	0.806462	0.0506232	0.328273	0.635154	0.0356959	0.260909
Ptp.1720.1.A1_at	estExt_fgenesh4_pm.C_5350002	AT4G04880	Adenosine/AMP deaminase family protein	2e-31	2.68144	0.000869986	0.10326	1.54884	0.0111691	0.260852	1.1338	0.321241	0.46637
Ptp.1767.1.A1_s_at	estExt_fgenesh4_pg.C_LG_I1666	AT5G58970	Uncoupling protein 2 (UCP2)	4e-39	2.38705	0.00111357	0.107188	1.44452	0.000636366	0.147271	1.26328	0.12256	0.346307
Ptp.1966.1.S1_at	estExt_Genewise1_v1.C_LG_X2499	AT3G54770	RNA recognition motif (RRM)-containing protein	1e-40	0.497252	0.00167522	0.114666	0.821078	0.109986	0.385436	0.904072	0.515117	0.551218
Ptp.2467.1.A1_at	gw1.XIX.2748.1	AT4G03210	Xyloglucan endotransglucosylase/hydrolase 9 (XTH9; GH16)	1e-101	0.263816	0.000485716	0.0900892	0.58184	0.0665538	0.345273	1.07683	0.847413	0.658475
Ptp.2467.1.A1_x_at	gw1.XIX.2748.1	AT4G03210	Xyloglucan endotransglucosylase/hydrolase 9 (XTH9; GH16)	1e-101	0.259146	0.00128413	0.109473	0.58121	0.0462004	0.323545	1.06314	0.873391	0.665036
Ptp.2490.1.S1_at	estExt_fgenesh4_pg.C_LG_X0704	AT1G09390	GDSL-motif lipase/hydrolase family protein	1e-136	0.394493	0.00406195	0.150045	0.822458	0.151282	0.416086	1.13017	0.592094	0.578826
Ptp.2554.1.A1_at	gw1.XIV.941.1	AT2G45660	Agamous-like 20 (AGL20)	4e-49	1.9812	0.0565861	0.292765	1.99538	0.013122	0.26536	2.58505	0.000183879	0.140274
Ptp.2696.1.S1_at	gw1.X.5490.1	AT1G06650	2-oxoglutarate-dependent dioxygenase, putative	8e-13	2.02764	0.000150289	0.081307	1.28471	0.140476	0.409659	1.16346	0.169247	0.380508
Ptp.2725.1.S1_at	gw1.X.2924.1	AT5G62150	Peptidoglycan-binding LysM domain-containing protein	1e-21	3.09544	0.0002147	0.0849479	1.19673	0.158751	0.421317	1.18591	0.33272	0.472126
Ptp.2744.1.S1_s_at	estExt_fgenesh4_pm.C_LG_X0707	-	No detectable similarity in Arabidopsis	-	2.79464	0.000245398	0.0849479	1.34588	0.0194211	0.281555	1.2576	0.102122	0.329462
Ptp.2809.1.A1_s_at	estExt_fgenesh4_pm.C_LG_IV0573	AT5G60620	Glycerol-3-phosphate acyltransferase 9 (GPAT9)	4e-60	2.08223	0.00056163	0.0924538	1.21311	0.125193	0.397766	0.821756	0.260525	0.435433
Ptp.2869.1.A1_at	gw1.I.5916.1	AT1G30690	SEC14 cytosolic factor family protein/phosphoglyceride transfer family protein	1e-117	0.2787	0.000650107	0.0973638	0.771338	0.240665	0.471544	0.921616	0.850672	0.659437
Ptp.2903.1.A1_s_at	gw1.XII.485.1	AT3G22370	Alternative oxidase 1A (AOX1A)	2e-95	8.64751	0.00232471	0.128312	1.52062	0.0167418	0.275388	3.60938	0.00390362	0.174829
Ptp.3020.1.S1_s_at	eugene3.00002680	AT1G75130	Cytochrome P450, family 721, subfamily A, polypeptide 1 (CYP721A1)	4e-60	0.453541	0.00262134	0.132668	0.83799	0.365382	0.531564	1.04341	0.735844	0.626176
Ptp.3050.1.S1_s_at	estExt_Genewise1_v1.C_LG_XIV2162	AT1G10550	Xyloglucan:xyloglucosyltransferase 33 (XTH33; GH16)	8e-70	0.255163	0.00398843	0.150045	0.764574	0.0561927	0.336063	0.933804	0.819701	0.650441
Ptp.3290.1.S1_at	gw1.VII.2504.1	AT5G08200	Peptidoglycan-binding LysM domain-containing protein	3e-13	2.20465	0.00176995	0.116655	1.16568	0.0981016	0.375719	1.07624	0.235284	0.420233
Ptp.3332.1.S1_at	gw1.VI.810.1	AT2G35980	Yellow-leaf-specific gene 9 (YLS9)	1e-42	12.8993	0.00338747	0.142938	2.28089	0.000708982	0.148012	1.01181	0.942427	0.681321
Ptp.3520.1.A1_s_at	estExt_fgenesh4_pm.C_LG_XV0458	AT3G48990	AMP-dependent synthetase and ligase family protein	1e-108	2.23165	6.65e-05	0.0741204	1.69525	0.0311405	0.299854	1.28849	0.0212137	0.232607
Ptp.3797.1.S1_at	grail3.0026005101	-	No detectable similarity in Arabidopsis	-	2.30877	0.00183541	0.118102	2.30978	0.0018886	0.183233	2.68079	0.0101131	0.205585
Ptp.3947.1.S1_s_at	eugene3.01520027	AT5G06860	Polygalacturonase inhibiting protein 1 (PGIP1)	3e-72	2.24599	0.0033371	0.142351	2.14496	0.00622271	0.236283	0.879872	0.67495	0.606462
Ptp.4007.1.A1_at	grail3.0012028301	AT5G35735	Auxin-responsive family protein	3e-96	2.05701	0.00301037	0.137727	1.27928	0.0482382	0.325259	0.746645	0.286851	0.449343
Ptp.4073.1.S1_s_at	estExt_fgenesh4_pg.C_LG_XIV0665	AT4G02290	Endo-1,4-beta-glucanase 17 (GH9)	1e-45	0.236178	0.00333071	0.14235	0.50053	0.00348645	0.208252	1.02842	0.574142	0.572239
Ptp.4093.1.S1_at	grail3.0065010701	AT5G17540	Transferase family protein	8e-16	2.48589	0.00135071	0.109977	1.78723	0.0876249	0.365879	1.07639	0.598929	0.581438
Ptp.4130.1.S1_s_at	fgenesh4_pg.C_LG_VI000552	AT5G57123	Similar to unknown protein	5e-20	3.91941	0.00104313	0.106997	2.43808	0.0166342	0.275388	1.54167	0.120525	0.344565
Ptp.421.1.A1_at	gw1.VIII.2248.1	AT4G16155	Dihydrolipoamide dehydrogenase 2, plastidic (LPD2)	2e-71	0.484815	0.000698106	0.0985578	0.836851	0.172367	0.429325	0.779081	0.184905	0.391614
Ptp.4452.2.A1_s_at	estExt_Genewise1_v1.C_LG_II4195	AT4G28750	PSA E1 knockout (PSAE-1)	1e-19	0.824045	0.0255421	0.230282	0.948249	0.725338	0.654492	0.479834	0.00106361	0.146339
Ptp.4573.1.S1_s_at	gw1.VII.548.1	AT1G53160	Squamosa promoter binding protein-like 4 (SPL4)	2e-26	2.60432	0.00180686	0.11695	1.86502	0.00102185	0.15851	1.39146	0.052027	0.280936
Ptp.4628.1.S1_s_at	estExt_fgenesh4_kg.C_LG_III0002	AT1G55360	Similar to unknown protein	9e-57	0.4425	0.00148105	0.11265	0.869567	0.0120076	0.263824	0.829484	0.221749	0.412982
Ptp.4642.1.S1_at	estExt_fgenesh4_pg.C_LG_XI1340	AT1G30620	UDP-D-xylose 4-epimerase 1 (UXE1)	1e-118	2.20094	0.00229787	0.127918	1.69246	0.000378359	0.147271	1.05177	0.611652	0.585708
Ptp.4680.1.S1_at	grail3.0016034901	AT1G54460	Similar to WVD2-LIKE 1 (WDL1)	1e-30	2.21897	0.000354492	0.0849479	1.06318	0.772259	0.666108	1.43303	0.152452	0.369665
Ptp.4810.1.A1_s_at	estExt_Genewise1_v1.C_LG_III0932	AT1G04680	Pectate lyase family protein	0	0.480642	0.000623083	0.0966693	0.792328	0.198236	0.446467	0.85346	0.503355	0.546554
Ptp.4945.1.A1_at	estExt_Genewise1_v1.C_LG_I8988	AT3G48990	AMP-dependent synthetase and ligase family protein	1e-108	2.1376	5.04e-05	0.0739081	1.3407	0.117901	0.391365	1.08526	0.566499	0.569692
Ptp.5171.1.S1_at	gw1.VI.655.1	AT5G03910	ABC transporter homolog 12 (ATH12)	9e-89	2.49113	0.00162577	0.114071	1.43749	0.00641258	0.237465	1.08001	0.297973	0.455602
Ptp.5242.1.S1_s_at	estExt_fgenesh4_kg.C_LG_III0002	AT1G15820	Light harvesting complex PSII subunit 6 (LHCB6)	5e-93	0.979924	0.896777	0.707586	0.993252	0.973342	0.712757	0.366841	0.00154803	0.146908
Ptp.5242.3.S1_s_at	estExt_fgenesh4_kg.C_LG_III0002	AT1G15820	Light harvesting complex PSII (LHCB6)	5e-93	0.9556	0.750213	0.670377	1.08107	0.706228	0.649098	0.353091	0.00149424	0.146339
Ptp.5375.1.S1_s_at	estExt_fgenesh4_kg.C_LG_XIX0005	AT5G36230	eIF4-gamma/eIF5/eIF2-epsilon domain-containing protein	1e-131	0.449142	0.00069538	0.0985578	0.864574	0.124769	0.397251	0.381851	0.0265724	0.244143
Ptp.5736.1.S1_at	estExt_Genewise1_v1.C_LG_II4012	AT1G04040	Acid phosphatase class B family protein	1e-83	0.481716	0.00117066	0.107227	0.773304	0.0928991	0.370105	0.636013	0.0946684	0.323128
Ptp.5909.1.S1_x_at	estExt_Genewise1_v1.C_LG_X5024	AT1G67740	Photosystem II BY (PSBY)	5e-27	0.657122	0.0124744	0.192566	1.03259	0.807993	0.674308	0.450767	0.000592109	0.143581
Ptp.6087.1.S1_at	eugene3.97260001	AT5G01600	Ferritin 1 (FER1)	2e-53	0.273994	0.00580962	0.161421	0.444601	0.0104772	0.258852	0.273541	0.000921086	0.146146
Ptp.6391.1.S1_s_at	gw1.148.161.1	AT3G13510	Similar to unknown protein	6e-67	0.424172	0.000403974	0.0874198	0.938591	0.389417	0.541824	0.813505	0.37329	0.491884
Ptp.6428.1.S1_at	estExt_fgenesh4_pg.C_1270047	AT4G12420	Skewed 5 (SKU5)	2e-85	0.457313	0.00391094	0.149753	0.712062	0.0373886	0.310386	1.10373	0.681779	0.608573
Ptp.6972.1.S1_at	estExt_Genewise1_v1.C_LG_XVI0122	AT5G03570	Iron-regulated protein 2 (IREG2)	3e-34	2.00519	0.000830805	0.101847	1.47858	0.00333265	0.206856	1.07548	0.125131	0.348365
Ptp.7051.1.S1_at	fgenesh4_pm.C_LG_VII000342	-	No detectable similarity in Arabidopsis	-	2.43325	4e-05	0.0739081	1.2487	0.0924308	0.369738	1.7964	0.00349487	0.172352
Ptp.7096.1.S1_x_at	estExt_fgenesh4_pg.C_LG_VIII1530	AT2G29420	Glutathione S-transferase tau 7 (GSTU7)	6e-37	2.79769	0.00254729	0.131246	1.06377	0.833912	0.68044	1.57209	0.216761	0.410806
Ptp.7417.1.S1_s_at	eugene3.00020959	AT2G22500	Uncoupling protein 5 (UCP5)	1e-112	2.27726	0.00122484	0.108363	1.16935	0.148033	0.41356	0.807942	0.286171	0.449021
Ptp.7458.1.S1_at	eugene3.00111046	AT4G27280	Calcium-binding EF hand family protein	5e-28	6.48779	0.0012097	0.108148	1.72871	0.052804	0.33082	0.792155	0.38188	0.495859
Ptp.7557.1.S1_s_at	estExt_Genewise1_v1.C_LG_VI0213	AT4G30960	CBL-interacting protein kinase 6 (CIPK6)	7e-27	0.404634	0.000330829	0.0849479	0.809159	0.056374	0.336242	0.666205	0.0828403	0.311756
Ptp.7635.1.S1_at	eugene3.00140717	AT1G02810	Pectin methylesterase inhibitor 7 (PMEi7)	1e-139	4.04416	0.0013305	0.109977	1.52781	0.0243225	0.291397	0.872149	0.203172	0.403193
Ptp.7655.1.S1_at	gw1.XIII.1564.1	-	No detectable similarity in Arabidopsis	-	5.05885	3.11e-07	0.0739081	1.72067	0.00215782	0.187745	1.40827	0.0322627	0.254208
Ptp.7941.1.S1_at	eugene3.16160001	-	No detectable similarity in Arabidopsis	-	5.54667	0.000724286	0.0986042	3.23114	0.000935729	0.157027	1.94338	0.0348836	0.259584
Ptp.7955.1.S1_at	gw1.VIII.37.1	AT1G24170	Galacturonosyltransferase-like 8 (GATL8; GT8)	1e-19	0.492049	0.000211071	0.0849479	0.731642	0.0377424	0.31134	1.03201	0.896836	0.670582
Ptp.819.1.S1_s_at	estExt_Genewise1_v1.C_LG_XIV1543	AT4G01150	Similar to unknown protein	3e-43	0.7096	0.0120759	0.190686	0.911053	0.598809	0.616021	0.457277	0.00175174	0.148514
PtpAffx.103022.1.S1_at	gw1.121.83.1	AT5G57420	Indole-3-acetic acid inducible 33 (IAA33)	5e-34	3.09223	0.000411824	0.0874198	1.7599	0.0186775	0.2798	1.42945	0.0255714	0.242132
PtpAffx.104662.1.S1_at	fgenesh4_pg.C_LG_X001039	-	No detectable similarity in Arabidopsis	-	2.21264	0.00248947	0.130707	1.2117	0.110273	0.38596	1.26001	0.0658694	0.29525
PtpAffx.106133.1.S1_s_at	eugene3.00002256	AT3G17840	Receptor-like kinase 902 (RLK902)	2e-88	0.432782	0.00227767	0.12753	0.898454	0.496852	0.58298	1.0051	0.983458	0.690957
PtpAffx.107979.1.A1_s_at	eugene3.00161151	-	No detectable similarity in Arabidopsis	-	1.06298	0.540122	0.601927	0.756782	0.156053	0.419738	0.289467	0.000568325	0.143581
PtpAffx.110314.1.S1_at	gw1.124.82.1	-	No detectable similarity in Arabidopsis	-	2.22903	0.000229186	0.0849479	2.09289	0.00287961	0.202918	1.24572	0.0226645	0.236009
PtpAffx.110344.1.S1_at	gw1.VII.2988.1	AT4G36980	Similar to unnamed protein	3e-77	0.715279	0.0134397	0.196577	0.667605	0.0210037	0.283601	0.493023	0.000727962	0.143581
PtpAffx.11233.1.S1_a_at	grail3.0031005101	AT5G03030	DNAJ heat shock N-terminal domain-containing protein	4e-41	7.98876	0.00188327	0.119019	1.29856	0.0771393	0.357401	1.50633	0.0012876	0.146339
PtpAffx.116752.1.A1_at	gw1.VIII.287.1	AT3G26380	Glycosyl hydrolase family protein 27 (GH27)	3e-33	2.0232	0.000292923	0.0849479	1.5747	0.000483554	0.147271	1.35586	0.0131257	0.21421
PtpAffx.11682.1.A1_s_at	gw1.148.161.1	AT3G13510	Similar to unknown protein	6e-67	0.350988	0.00199814	0.12178	0.901869	0.528571	0.593958	0.58132	0.0399437	0.265989
PtpAffx.119032.1.S1_s_at	gw1.XVI.2587.1	AT2G37330	Aluminum sensitive 3 (ALS3)	1e-117	44.3555	0.00024033	0.0849479	27.4775	3.97e-05	0.0809035	5.19806	0.000191057	0.140274
PtpAffx.119179.1.A1_at	gw1.1681.2.1	AT5G48070	Xyloglucan endotransglucosylase/hydrolase 20 (XTH20; GH16)	3e-14	4.32615	0.00249665	0.130707	1.56691	0.0512565	0.328715	1.69674	0.138031	0.358788
PtpAffx.120784.1.S1_at	fgenesh4_pg.C_LG_VIII000792	AT1G14000	Protein kinase family protein/ankyrin repeat family protein	8e-87	2.24748	0.000541246	0.0924538	1.39676	0.00391424	0.212644	1.20033	0.249137	0.427856
PtpAffx.122394.1.S1_at	gw1.I.26.1	AT5G64570	Beta-xylosidase 4 (XYL4; GH3)	1e-125	0.182243	0.00373965	0.147366	0.755509	0.128305	0.40005	1.25112	0.454501	0.527528
PtpAffx.125581.1.A1_at	gw1.XI.734.1	AT3G51520	Diacylglycerol acyltransferase family	3e-56	2.57567	0.000279233	0.0849479	1.44597	0.0327019	0.303312	1.28722	0.0195408	0.22996
PtpAffx.127056.1.A1_at	eugene3.00081267	AT1G68050	Flavin-binding, kelch repeat, F-box 1 protein (FKF1)	1e-151	1.56151	0.115007	0.361512	1.9795	0.0189315	0.280681	2.78509	0.000996388	0.146339
PtpAffx.127286.2.A1_at	grail3.0006058601	AT1G13700	6-phosphogluconolactonase 1 (PGL1)	1e-16	1.2614	0.0739859	0.316967	2.00847	0.000175533	0.115284	1.21061	0.0409992	0.267776
PtpAffx.127435.1.A1_at	eugene3.00151257	AT1G65690	Harpin-induced protein-related/HIN1-related/harpin-responsive protein-related	2e-47	2.06995	0.000301515	0.0849479	1.57719	0.00890967	0.250053	1.26312	0.0239386	0.238533
PtpAffx.127514.1.A1_at	gw1.XVI.2587.1	AT2G37330	Aluminum sensitive 3 (ALS3)	1e-117	37.2627	0.000207356	0.0849479	20.9239	1.62e-05	0.0729239	3.8087	0.000424909	0.143581
PtpAffx.1286.7.S1_at	gw1.IV.4194.1	AT3G25570	Adenosylmethionine decarboxylase family protein	2e-13	2.92093	0.00151966	0.113079	1.01053	0.86098	0.687095	0.958324	0.73661	0.626407
PtpAffx.1316.2.S1_s_at	eugene3.00010425	AT1G04680	Pectate lyase family protein	0	0.224939	0.000331457	0.0849479	0.95692	0.74525	0.659667	0.884286	0.456627	0.528126
PtpAffx.131847.1.S1_at	gw1.XIII.2464.1	AT5G35970	DNA-binding protein, putative	3e-89	0.456206	0.00230189	0.127918	0.883354	0.306594	0.504944	0.507586	0.00358782	0.172352
PtpAffx.131974.1.S1_at	gw1.XIII.3048.1	ATCG00480	Chloroplast-encoded gene for beta subunit of ATP synthase (ATPB)	6e-24	0.61152	0.12483	0.370716	0.984923	0.946741	0.707247	0.317782	0.00142163	0.146339
PtpAffx.134361.1.A1_s_at	eugene3.00031141	AT1G64500	Glutaredoxin family protein	6e-18	0.366558	6.21e-05	0.0741204	0.718514	0.000649179	0.147271	0.425574	0.0060104	0.186671
PtpAffx.134394.1.A1_at	eugene3.00100364	AT3G23530	Cyclopropane fatty acid synthase, putative	3e-79	0.243998	0.00123767	0.108363	0.921042	0.281703	0.492866	1.00538	0.954476	0.683293
PtpAffx.13469.1.S1_at	gw1.40.567.1	AT4G28940	Catalytic	1e-113	3.37884	0.00237961	0.129895	1.67223	0.00444159	0.218165	1.37614	0.0383521	0.263437
PtpAffx.13492.1.S1_at	gw1.IV.2298.1	AT1G11170	Similar to unknown protein	3e-23	3.27664	1.5e-05	0.0739081	2.5473	0.00281342	0.202443	1.34255	0.0689529	0.29737
PtpAffx.1352.3.A1_s_at	estExt_Genewise1_v1.C_LG_VII3984	AT5G65690	Phosphoenolpyruvate carboxykinase 2 (PEPCK2)	1e-57	2.70863	0.000647386	0.0973638	1.52851	0.164869	0.425707	1.00896	0.97548	0.688649
PtpAffx.135334.2.S1_a_at	fgenesh4_pm.C_LG_XI000319	AT3G15530	Methyltransferase	1e-41	2.20027	0.00224983	0.126914	1.99493	0.000574455	0.147271	1.00299	0.964314	0.685442
PtpAffx.135916.1.A1_at	estExt_fgenesh4_pg.C_LG_XVIII0411	AT4G35530	Phosphatidylinositolglycan-related protein	1e-23	2.09817	0.00247106	0.130707	1.32834	0.0649964	0.343944	1.05908	0.224732	0.414443
PtpAffx.136186.1.S1_at	fgenesh4_pg.C_LG_XV000741	-	No detectable similarity in Arabidopsis	-	4.32144	0.00180435	0.11695	0.955366	0.826038	0.678654	2.20765	0.00520563	0.184541
PtpAffx.140448.1.A1_a_at	gw1.V.2448.1	AT2G13650	Golgi nucleotide sugar transporter 1 (GONST1)	6e-82	2.02964	0.00155247	0.113155	1.24511	0.0208344	0.282873	1.30144	0.0120977	0.212085
PtpAffx.140448.2.A1_at	gw1.VII.1428.1	AT2G13650	Golgi nucleotide sugar transporter 1 (GONST1)	6e-82	2.27096	2.05e-05	0.0739081	1.74009	0.000724752	0.148012	1.16302	0.0866342	0.31586
PtpAffx.14093.1.A1_s_at	gw1.XVIII.3026.1	AT2G23810	Tetraspanin 8 (TET8)	2e-21	2.82752	0.0004687	0.0900892	1.55884	0.0050256	0.226617	1.10576	0.25986	0.435107
PtpAffx.140974.1.A1_at	eugene3.00010871	AT4G23490	Fringe-related protein	0	3.09355	0.00129406	0.109608	1.94442	0.00305773	0.203959	1.32958	0.183143	0.390282
PtpAffx.14144.1.S1_at	grail3.0005005601	AT1G19020	Similar to unknown protein	6e-19	3.66851	0.00390882	0.149753	1.52418	0.0783402	0.358252	1.1677	0.266871	0.438645
PtpAffx.142391.1.S1_at	estExt_fgenesh4_kg.C_LG_XIII0023	AT5G28830	Calcium-binding EF hand family protein	3e-71	2.14973	0.000533569	0.0924538	1.36876	0.00278525	0.202313	1.37722	0.000688858	0.143581
PtpAffx.144679.1.S1_at	estExt_Genewise1_v1.C_LG_II4012	-	No detectable similarity in Arabidopsis	-	0.430595	0.00274976	0.134017	0.785554	0.0928744	0.370068	0.607593	0.081789	0.310493
PtpAffx.146555.1.A1_at	gw1.40.953.1	AT3G53010	Similar to unknown protein	1e-60	5.72138	5.69e-05	0.0741204	2.61353	9.42e-06	0.0729239	1.29132	0.0397944	0.265628
PtpAffx.146630.1.A1_at	grail3.0200000402	-	No detectable similarity in Arabidopsis	-	5.82771	0.000460037	0.0892413	0.825199	0.0346763	0.306484	1.48574	0.0901336	0.319732
PtpAffx.149726.1.S1_at	eugene3.00050202	-	No detectable similarity in Arabidopsis	-	0.332077	0.00306216	0.138414	1.0338	0.889284	0.693601	1.04342	0.856208	0.660582
PtpAffx.149928.1.S1_at	grail3.0018029802	AT5G12250	Beta-6 tubulin (TUB6)	2e-90	0.134053	0.00122211	0.108363	0.770172	0.181478	0.435129	0.678864	0.298269	0.455907
PtpAffx.151298.1.S1_at	eugene3.00160503	AT2G41640	Similar to unknown protein	6e-84	2.83868	3.33e-05	0.0739081	2.5914	0.000127221	0.108131	1.06962	0.447928	0.524661
PtpAffx.152688.1.S1_at	fgenesh4_pg.C_scaffold_28000012	AT1G22340	UDP-glucosyl transferase 85A7 (UGT85A7)	2e-39	0.48099	0.000305006	0.0849479	0.758721	0.0265826	0.293541	0.675765	0.00840805	0.201672
PtpAffx.152938.1.A1_at	estExt_Genewise1Plus.C_LG_X6070	AT3G52180	Starch-excess 4 (SEX4)	7e-78	5.39721	0.000224097	0.0849479	2.90097	0.000512446	0.147271	2.11517	0.000846003	0.143581
PtpAffx.153625.1.A1_s_at	gw1.I.5916.1	-	No detectable similarity in Arabidopsis	-	0.290377	0.00061367	0.0963251	0.825365	0.129628	0.400915	1.02859	0.906313	0.672624
PtpAffx.153878.1.A1_at	gw1.XV.2559.1	AT5G51100	Fe superoxide dismutase 2 (FSD2)	2e-93	1.40321	0.120991	0.367292	1.54052	0.0811104	0.360613	2.81625	0.000943753	0.146339
PtpAffx.15642.1.S1_at	grail3.0002040301	-	No detectable similarity in Arabidopsis	-	2.2775	0.00291676	0.136655	1.24637	0.113466	0.387631	1.14693	0.0490892	0.278365
PtpAffx.157405.1.S1_at	eugene3.00190958	-	No detectable similarity in Arabidopsis	-	1.19677	0.368659	0.528988	1.37303	0.2516	0.476999	2.51174	0.000437084	0.143581
PtpAffx.160125.1.A1_at	-	-	No detectable similarity in Arabidopsis	-	4.49256	2.76e-05	0.0739081	3.11327	0.00139238	0.169826	1.30551	0.0293819	0.249623
PtpAffx.160259.1.A1_at	gw1.VI.959.1	AT5G01720	F-box family protein (FBL3)	0	8.18499	3.34e-05	0.0739081	7.4755	4.3e-05	0.0809035	2.04031	0.00141708	0.146339
PtpAffx.160346.1.A1_at	estExt_Genewise1_v1.C_LG_II1323	AT3G61610	Aldose 1-epimerase family protein	3e-78	2.35235	0.000105962	0.0811662	1.39958	0.0245052	0.292291	1.39924	0.0665388	0.295487
PtpAffx.160504.1.A1_s_at	estExt_fgenesh4_pm.C_LG_II0424	AT1G36160	Acetyl-coenzyme A carboxylase 1 (ACC1)	2e-18	0.420431	0.00405207	0.150045	0.678765	0.0258909	0.293112	0.851079	0.0215744	0.233795
PtpAffx.16157.1.S1_s_at	eugene3.00060882	-	No detectable similarity in Arabidopsis	-	9.95563	0.00268343	0.132789	1.17934	0.639222	0.629281	1.57919	0.161383	0.375331
PtpAffx.163254.1.S1_at	gw1.XII.1644.1	AT5G23950	C2 domain-containing protein	1e-41	2.62213	0.0013851	0.110691	1.57881	0.0243208	0.291397	0.845485	0.0295857	0.249731
PtpAffx.1770.3.S1_s_at	eugene3.00012490	AT2G14580	Basic pathogenesis-related protein 1 (PRB1)	8e-54	1.06683	0.914977	0.712819	1.15066	0.503462	0.585425	97.4148	0.000630668	0.143581
PtpAffx.18878.1.S1_at	grail3.0049010601	AT3G54770	RNA recognition motif (RRM)-containing protein	1e-40	0.446589	0.000430709	0.0874833	0.793607	0.214638	0.4554	0.883214	0.548884	0.563255
PtpAffx.18890.1.A1_a_at	gw1.I.4154.1	AT3G19640	Mg transporter CorA-like family protein (MRS2-3)	2e-26	2.41965	4.99e-05	0.0739081	1.68532	0.00336159	0.207421	1.20398	0.103301	0.329782
PtpAffx.18890.1.A1_at	gw1.IX.2600.1	AT3G19640	Mg transporter CorA-like family protein (MRS2-3)	2e-26	3.38075	0.000130567	0.081307	2.19592	0.00133697	0.169826	1.42715	0.00190864	0.151722
PtpAffx.193.1.S1_at	gw1.VII.1773.1	-	No detectable similarity in Arabidopsis	-	2.31802	0.00285412	0.135884	1.58756	0.00117524	0.162548	1.26785	0.0668927	0.295487
PtpAffx.19782.1.S1_at	gw1.70.568.1	AT3G09770	Zinc finger (C3HC4-type RING finger) family protein	5e-53	4.47898	0.00142687	0.111751	1.61344	0.0386074	0.312854	1.21451	0.141603	0.361248
PtpAffx.200462.1.S1_at	gw1.I.9187.1	AT5G51920	Catalytic/pyridoxal phosphate binding	1e-144	2.00937	0.000584478	0.0945082	1.08691	0.406909	0.548478	0.965248	0.58852	0.57759
PtpAffx.201039.1.S1_at	gw1.I.3049.1	AT3G01900	Cytochrome P450, family 94, subfamily B, polypeptide 2 (CYP94B2)	1e-166	4.91896	0.000104633	0.0811662	1.56726	0.00663503	0.240366	1.36891	0.113655	0.338951
PtpAffx.201339.1.S1_at	eugene3.00012757	AT1G30040	Gibberellin 2-oxidase (GA2OX2)	9e-26	3.39292	0.00161066	0.114071	1.785	0.00871709	0.24996	1.13324	0.211286	0.407817
PtpAffx.201426.1.S1_s_at	grail3.0051005401	AT1G33170	Dehydration-responsive family protein	0	2.94771	0.000338524	0.0849479	1.67275	0.00115471	0.162548	1.19042	0.162703	0.376093
PtpAffx.202093.1.S1_s_at	eugene3.00021226	AT5G42380	Calmodulin 37 (CML37)/Calmodulin 39 (CML39)	9e-24	7.1018	0.00065439	0.0973638	1.88144	0.226911	0.462936	1.59747	0.015379	0.220724
PtpAffx.202194.1.S1_at	eugene3.00021435	AT4G00750	Dehydration-responsive family protein	0	2.43788	0.00272161	0.133461	1.52354	0.00220865	0.190291	1.26776	0.0730684	0.301865
PtpAffx.202413.1.S1_at	fgenesh4_pg.C_LG_II001900	AT2G47010	Similar to unknown protein	1e-122	2.70094	0.00162735	0.114071	2.29845	0.000207795	0.122218	1.19175	0.377045	0.493389
PtpAffx.202912.1.S1_at	eugene3.00030298	AT5G25460	Similar to unknown protein	1e-142	5.27575	3e-05	0.0739081	2.21337	0.00729864	0.244272	1.16273	0.301154	0.457506
PtpAffx.203020.1.S1_at	grail3.0096007501	AT2G35710	Glycogenin glucosyltransferase (glycogenin)-related (GT8)	1e-158	7.7635	0.00668117	0.165881	5.38259	6.16e-05	0.0845141	1.38974	0.0217009	0.233994
PtpAffx.20309.1.S1_at	estExt_fgenesh4_pg.C_LG_X2099	AT5G04500	Glycosyltransferase family protein 64 (GT64)	3e-77	5.21406	6.16e-06	0.0739081	3.77814	0.000497837	0.147271	1.68723	0.00667134	0.190687
PtpAffx.203768.1.S1_at	gw1.IV.2298.1	AT1G61240	Similar to unknown protein	2e-56	3.41938	0.000695204	0.0985578	2.63877	0.00240561	0.19296	1.45401	0.0220706	0.234698
PtpAffx.203945.1.S1_at	estExt_fgenesh4_pm.C_LG_IV0225	AT5G17380	Pyruvate decarboxylase family protein	1e-104	2.74519	0.000133628	0.081307	1.76824	0.00130489	0.1698	1.21777	0.0161262	0.223354
PtpAffx.204064.1.S1_at	estExt_fgenesh4_pg.C_LG_IV0894	AT5G15900	Similar to unknown protein	1e-115	0.435821	0.00402248	0.150045	1.03942	0.683636	0.642277	0.920117	0.773766	0.637967
PtpAffx.204201.1.S1_x_at	eugene3.00041151	AT1G47740	Similar to unknown protein	1e-93	0.425111	0.0012681	0.109437	0.677424	0.0323233	0.302345	1.27444	0.313726	0.463095
PtpAffx.204347.1.S1_at	fgenesh4_pg.C_LG_IV001554	AT1G76270	Similar to unknown protein	0	3.37467	0.000818395	0.101847	1.91295	0.00183945	0.183233	0.82817	0.208741	0.40653
PtpAffx.204347.1.S1_s_at	fgenesh4_pg.C_LG_IV001554	AT1G76270	Similar to unknown protein	0	3.38339	0.000266632	0.0849479	1.95397	0.00188643	0.183233	1.03197	0.73998	0.627254
PtpAffx.204370.1.S1_at	fgenesh4_pg.C_LG_IX000025	AT5G44370	Phosphate transporter 4;6 (PHT4;6)	0	4.26947	0.000355157	0.0849479	1.76355	0.00371532	0.2113	1.10256	0.459973	0.529554
PtpAffx.204839.1.S1_at	gw1.IX.3299.1	AT3G08040	MATE (FRD3)	1e-151	8.93177	0.000122906	0.081307	4.22021	0.00100383	0.157027	1.69967	0.0205146	0.23094
PtpAffx.205052.1.S1_at	fgenesh4_pg.C_LG_IX001432	AT5G60520	Late embryogenesis abundant protein-related (LEA protein-related)	1e-130	0.181942	0.000351543	0.0849479	0.570517	0.0116895	0.263332	0.669263	0.0956751	0.323954
PtpAffx.205078.1.S1_at	fgenesh4_pg.C_LG_IX001503	AT2G28160	Fe-deficiency induced transcription factor 1 (FIT1)	8e-61	0.302768	0.0187753	0.212271	0.386522	5.47e-05	0.0833028	0.593439	0.0736039	0.302443
PtpAffx.205161.1.S1_at	eugene3.00050105	AT4G01020	Helicase domain-containing protein/IBR domain-containing protein/zinc finger protein-related	0	2.05346	0.000439255	0.0882252	1.15277	0.209034	0.452281	1.25782	0.0947269	0.323184
PtpAffx.205570.1.S1_at	estExt_fgenesh4_pg.C_LG_V1030	AT2G36690	2OG-Fe(II) oxygenase family protein	2e-35	1.0049	0.974274	0.724579	1.46274	0.378559	0.537194	17.175	0.000469824	0.143581
PtpAffx.206042.1.S1_at	eugene3.00060297	AT1G68570	Proton-dependent oligopeptide transport (POT) family protein	1e-168	2.47301	0.0809076	0.324793	2.79752	0.00017131	0.115284	2.25444	0.00857497	0.201672
PtpAffx.206241.1.S1_at	gw1.VI.1127.1	AT5G02370	Kinesin motor protein-related	1e-171	0.474485	0.000144599	0.081307	0.722788	0.101843	0.378991	1.11258	0.685837	0.610144
PtpAffx.206284.1.S1_at	eugene3.00060793	-	No detectable similarity in Arabidopsis	-	5.73082	0.0001643	0.081307	1.86437	0.0574003	0.337091	1.45514	0.0959217	0.324264
PtpAffx.206550.1.S1_at	gw1.VI.781.1	AT4G30420	Nodulin MtN21 family protein	1e-96	2.58467	0.00154082	0.113155	1.21107	0.102934	0.379911	1.08217	0.524291	0.554569
PtpAffx.206611.1.S1_at	eugene3.00061490	AT2G37330	Aluminum sensitive 3 (ALS3)	1e-117	10.7589	1.34e-05	0.0739081	10.7116	5.96e-06	0.0729239	2.68694	0.00090236	0.145466
PtpAffx.20696.1.S1_at	estExt_Genewise1_v1.C_LG_XVI2794	AT1G65690	Harpin-induced protein-related/HIN1-related/harpin-responsive protein-related	2e-47	6.72437	0.000862488	0.102752	1.40201	0.158722	0.421317	1.27104	0.107281	0.333056
PtpAffx.207296.1.S1_at	fgenesh4_pm.C_LG_VII000357	AT4G37160	SKU5 Similar 15 (sks15)	0	0.211452	0.00335698	0.142473	0.21273	0.00140915	0.169839	0.345943	0.00666979	0.190687
PtpAffx.207505.1.S1_at	gw1.VIII.1476.1	AT3G10720	Pectin methylesterase inhibitor 25 (PMEi25)	0	0.348993	0.000769425	0.100069	0.455956	0.017511	0.277366	1.00688	0.971443	0.68744
PtpAffx.207811.1.S1_at	estExt_fgenesh4_pg.C_LG_VIII0680	AT1G65610	Endo-1,4-beta-glucanase Korrigan 2 (KOR2; GH9)	0	2.91709	0.00225742	0.127182	1.34348	0.0110868	0.260143	1.01454	0.902996	0.671671
PtpAffx.207822.1.S1_at	eugene3.00080744	AT1G79340	Metacaspase 4 (MC4)	1e-143	2.29748	0.00115593	0.107227	1.25584	0.105543	0.381703	1.14425	0.219474	0.412173
PtpAffx.207822.1.S1_s_at	eugene3.00080744	AT1G79340	Metacaspase 4 (MC4)	1e-143	2.49546	0.0015634	0.113308	1.39513	0.0448893	0.321228	1.04805	0.700894	0.615562
PtpAffx.208179.1.S1_at	eugene3.00081504	AT2G23770	Protein kinase family/peptidoglycan-binding LysM domain-containing protein	2e-63	2.28041	0.000252225	0.0849479	1.46263	0.00141887	0.170081	1.0674	0.594809	0.579709
PtpAffx.208384.1.S1_at	gw1.VIII.37.1	AT1G70090	Galacturonosyltransferase-like 9 (GATL9; GT8)	1e-159	0.482129	0.000124818	0.081307	0.756927	0.154827	0.418753	1.10227	0.77792	0.639342
PtpAffx.208738.1.S1_s_at	estExt_fgenesh4_pm.C_LG_X0276	AT5G64560	Mg transporter CorA-like family protein (MRS2-2)	1e-143	4.75147	0.000119384	0.081307	2.173	0.00433178	0.217983	1.43816	0.0148738	0.21964
PtpAffx.209224.1.S1_at	fgenesh4_pg.C_LG_X001601	AT1G65610	Endo-1,4-beta-glucanase Korrigan 2 (KOR2; GH9)	0	2.06237	0.00330768	0.142316	1.31078	0.0383644	0.312416	0.999193	0.985544	0.691462
PtpAffx.209408.1.S1_at	fgenesh4_pg.C_LG_X002040	AT5G04220	Synaptotagamin 3 (SYT3)	1e-172	9.15466	0.000553453	0.0924538	1.67654	0.0622191	0.340776	1.39902	0.141706	0.36126
PtpAffx.209445.1.S1_at	estExt_fgenesh4_pg.C_LG_X2099	AT5G04500	Glycosyltransferase family protein 64 (GT64)	3e-77	7.4341	0.000259428	0.0849479	5.92263	0.00045488	0.147271	1.61838	0.0686543	0.297009
PtpAffx.209472.1.S1_at	fgenesh4_pg.C_LG_X002185	AT5G44860	Similar to unknown protein	3e-14	6.18968	1.64e-05	0.0739081	3.72044	7.24e-05	0.0850055	1.96945	0.000431258	0.143581
PtpAffx.209733.1.S1_s_at	fgenesh4_pg.C_LG_XI000350	AT5G45490	Disease resistance protein-related	5e-42	2.37149	0.000306571	0.0849479	1.56279	0.0222287	0.287112	1.59213	0.00803935	0.20062
PtpAffx.210674.1.S1_at	gw1.XII.858.1	AT5G50760	Auxin-responsive family protein	4e-16	2.53964	0.00242629	0.130707	1.85015	0.008766	0.24996	1.07434	0.788327	0.642302
PtpAffx.210674.1.S1_x_at	gw1.XII.858.1	AT5G50760	Auxin-responsive family protein	4e-16	2.71727	0.00127557	0.109473	1.9818	0.0101352	0.257243	1.15115	0.466235	0.532179
PtpAffx.210755.1.S1_at	gw1.XII.1602.1	AT4G00750	Dehydration-responsive family protein	0	7.82962	8.04e-05	0.0741204	4.87546	0.000274229	0.132732	1.90882	0.00916357	0.203952
PtpAffx.210900.1.S1_at	gw1.XIII.907.1	AT3G05390	Similar to unknown protein	1e-167	0.356953	0.00266336	0.132789	0.833484	0.324867	0.51312	0.85814	0.504496	0.546874
PtpAffx.211458.1.S1_s_at	eugene3.00140136	-	No detectable similarity in Arabidopsis	-	1.0584	0.938838	0.717269	1.28863	0.456918	0.569356	3.38072	0.00177724	0.149441
PtpAffx.211641.1.S1_at	eugene3.00140495	-	No detectable similarity in Arabidopsis	-	5.76306	0.000148855	0.081307	2.12356	0.0156309	0.270187	1.70615	0.0181723	0.226925
PtpAffx.21215.1.S1_at	eugene3.105880001	AT4G37360	Cytochrome P450, family 81, subfamily D, polypeptide 2 (CYP81D2)	8e-20	2.13651	4.65e-05	0.0739081	1.78768	0.0467867	0.32418	1.39978	0.00764551	0.19848
PtpAffx.21218.1.S1_at	eugene3.00280166	AT3G13750	Beta-galactosidase 1 (BGAL1; GH35)	2e-60	0.209752	0.000285374	0.0849479	0.51797	0.0142329	0.266934	0.540636	0.0981534	0.326559
PtpAffx.212500.1.S1_at	fgenesh4_pg.C_LG_XIX001002	AT5G01720	F-box family protein (FBL3)	0	7.00115	0.000289139	0.0849479	4.53856	3.67e-05	0.0809035	1.79212	0.00936229	0.203952
PtpAffx.212738.1.S1_at	estExt_fgenesh4_pg.C_LG_XV0425	AT5G62620	Galactosyltransferase family protein	0	2.06042	0.00164491	0.114403	1.04218	0.680615	0.641366	1.16422	0.0560935	0.286269
PtpAffx.213466.1.S1_at	gw1.XVI.2587.1	AT2G37330	Aluminum sensitive 3 (ALS3)	1e-117	30.9796	3.3e-05	0.0739081	15.5848	7.51e-05	0.0858364	3.95445	0.00136084	0.146339
PtpAffx.213466.1.S1_x_at	gw1.XVI.2587.1	AT2G37330	Aluminum sensitive 3 (ALS3)	1e-117	29.9092	4.6e-05	0.0739081	16.4141	3.28e-06	0.0729239	4.18328	0.00131875	0.146339
PtpAffx.213698.1.S1_at	gw1.XVI.134.1	AT5G01740	Similar to senescence associated gene 20 (SAG20)	2e-47	6.22269	0.000403836	0.0874198	6.16114	0.00105837	0.159017	0.995428	0.98426	0.691157
PtpAffx.214200.1.S1_at	estExt_fgenesh4_pg.C_LG_XVIII0412	AT4G32272	Similar to UDP-glucuronic acid/UDP-N-acetylgalactosamine transporter-related	1e-103	2.30942	0.00226331	0.127194	1.27701	0.00348106	0.208252	1.4126	0.0102104	0.205585
PtpAffx.214214.1.S1_at	gw1.XVIII.1721.1	AT5G34940	Glucuronidase 3 (GUS3; GH79)	0	6.03898	1.47e-05	0.0739081	3.37894	6.61e-05	0.0848152	1.30396	0.0689257	0.29737
PtpAffx.216226.1.S1_at	eugene3.138380001	-	No detectable similarity in Arabidopsis	-	0.790182	0.515172	0.591591	1.07778	0.263039	0.483471	2.45221	0.00111981	0.146339
PtpAffx.216713.1.S1_at	gw1.150.48.1	AT3G45290	Mildew resistance locus O 3 (MLO3)	1e-155	2.80368	0.00110877	0.107188	1.61819	0.000797937	0.154382	1.29484	0.0408935	0.267461
PtpAffx.2169.1.S1_s_at	eugene3.00110702	AT5G05830	Zinc finger (C3HC4-type RING finger) family protein	2e-13	2.41229	0.000422832	0.0874833	1.75393	0.000519775	0.147271	1.44418	0.0304669	0.251472
PtpAffx.2173.1.S1_at	fgenesh4_pg.C_LG_III001872	AT1G55210	Disease resistance response	1e-59	4.72745	0.00149252	0.11265	2.12514	0.000565985	0.147271	1.25963	0.300132	0.456999
PtpAffx.217643.1.S1_s_at	fgenesh4_pg.C_LG_XIX000133	-	No detectable similarity in Arabidopsis	-	1.13513	0.681354	0.650969	0.749503	0.0184483	0.279393	3.40129	0.000155828	0.140274
PtpAffx.2179.2.S1_at	eugene3.00050086	AT1G01720	NAC domain containing protein 2 (NAC002)	4e-97	3.4979	0.000662878	0.0976378	1.1747	0.276146	0.49034	0.922967	0.576746	0.573278
PtpAffx.21827.1.A1_at	gw1.IX.162.1	AT4G35300	Tonoplast monosaccharide transporter 2 (TMT2)	7e-58	2.02625	0.00128562	0.109473	1.34851	0.00942233	0.253477	1.37632	0.0742135	0.303028
PtpAffx.218538.1.S1_at	gw1.205.68.1	AT2G14900	Gibberellin-regulated family protein	1e-13	2.38902	0.00210533	0.123884	1.68428	0.00118141	0.162548	1.11075	0.434966	0.518949
PtpAffx.219022.1.S1_at	gw1.226.1.1	ATCG00540	Encodes cytochrome f apoprotein	1e-162	0.88	0.668733	0.646839	0.922338	0.799277	0.672673	0.360387	0.00138357	0.146339
PtpAffx.219228.1.S1_at	eugene3.24810001	AT1G17030	Similar to unknown protein	9e-84	2.84015	0.00101818	0.106997	2.45619	0.000995366	0.157027	1.17842	0.473266	0.53507
PtpAffx.221575.1.S1_at	fgenesh4_pg.C_scaffold_44000183	AT5G23980	Ferric reduction oxidase 4 (FRO4)	0	1.24174	0.0779907	0.321466	3.86003	0.0030923	0.203959	10.1406	0.000307042	0.140274
PtpAffx.222336.1.S1_s_at	grail3.0064017301	AT4G28370	Protein binding/zinc ion binding	8e-93	2.01237	0.00382341	0.148397	1.51399	0.0045479	0.218567	1.12136	0.0730617	0.301865
PtpAffx.223308.1.S1_at	eugene3.00860117	AT5G49760	Leucine-rich repeat family protein/protein kinase family protein	0	2.68097	0.000356591	0.0849479	1.55979	0.00450136	0.218205	1.11343	0.347915	0.479029
PtpAffx.223759.1.S1_s_at	gw1.375.28.1	-	No detectable similarity in Arabidopsis	-	0.722902	0.00498525	0.156068	1.10935	0.463848	0.571503	0.369634	0.00111144	0.146339
PtpAffx.224663.1.S1_at	gw1.X.1696.1	AT3G55990	Encodes Eskimo1 (ESK1)	1e-158	0.364379	0.00232911	0.128316	0.773776	0.0371358	0.309729	0.66435	0.0603694	0.289777
PtpAffx.224663.1.S1_s_at	gw1.X.1696.1	AT3G55990	Encodes Eskimo1 (ESK1)	1e-158	0.4984	0.00042795	0.0874833	0.753674	0.0586641	0.338488	0.906634	0.351582	0.48094
PtpAffx.225666.1.S1_s_at	estExt_Genewise1_v1.C_570194	AT2G17760	Aspartyl protease family protein	1e-130	4.43446	0.0011834	0.107732	1.68603	0.00629084	0.236283	1.28896	0.145397	0.364481
PtpAffx.2286.4.S1_a_at	-	AT1G17180	Glutathione S-transferase tau 25 (GSTU25)	3e-11	0.419126	0.00134175	0.109977	0.532802	0.0188921	0.280681	1.90611	0.0428762	0.269808
PtpAffx.23427.1.S1_s_at	estExt_fgenesh4_pg.C_LG_VIII1530	AT2G29420	Glutathione S-transferase tau 7 (GSTU7)	6e-37	2.86041	0.00342483	0.142938	1.04636	0.862797	0.68756	1.53909	0.194206	0.39735
PtpAffx.23719.1.S1_s_at	estExt_Genewise1_v1.C_LG_I4040	AT3G43740	Leucine-rich repeat family protein	9e-48	2.03209	0.00378549	0.147866	1.20671	0.0684628	0.347327	1.30156	0.0611269	0.290513
PtpAffx.24507.1.A1_at	estExt_Genewise1_v1.C_LG_IV3115	AT4G27470	Ring membrane-anchor 3 (RMA3)	1e-42	3.64209	0.00282515	0.135363	1.95954	0.000487393	0.147271	1.5554	0.0416513	0.268926
PtpAffx.249.375.S1_at	eugene3.00011281	AT3G16050	Pyridoxine biosynthesis 1.2 (PDX1.2)	1e-118	2.25205	0.00243453	0.130707	1.09841	0.287882	0.495605	1.11081	0.228778	0.416271
PtpAffx.249.377.A1_at	fgenesh4_pm.C_LG_V000517	AT3G51895	Sulfate transmembane transporter 3;1 (SULTR3;1)	2e-93	2.44388	0.000900414	0.104641	1.27112	0.230825	0.465481	1.01836	0.942385	0.681321
PtpAffx.249.496.A1_s_at	eugene3.00020518	AT1G06680	Oxygen-evolving enhancer protein 2 (OEE2)	4e-32	0.63881	0.00668996	0.16589	0.762422	0.13754	0.407246	0.383332	0.00132284	0.146339
PtpAffx.249.865.A1_a_at	gw1.X.5431.1	AT1G27200	Similar to unknown protein	5e-19	2.29074	8.05e-05	0.0741204	2.05584	4.55e-05	0.0809035	1.29876	0.0159408	0.223354
PtpAffx.2568.1.S1_at	estExt_fgenesh4_pm.C_LG_V0273	AT2G22500	Uncoupling protein 5 (UCP5)	1e-112	2.52353	0.000755499	0.0999441	1.49535	0.0105723	0.258852	0.981578	0.83241	0.654093
PtpAffx.2568.2.S1_at	eugene3.00020959	AT2G22500	Uncoupling protein 5 (UCP5)	1e-112	3.33705	0.00109201	0.107188	1.29516	0.00819145	0.248469	1.01895	0.897743	0.670686
PtpAffx.26443.2.S1_a_at	estExt_fgenesh4_pg.C_LG_II2562	-	No detectable similarity in Arabidopsis	-	3.35291	0.000517483	0.0924538	2.89561	0.00568162	0.229846	2.44327	0.00445477	0.18058
PtpAffx.26642.1.S1_at	estExt_Genewise1_v1.C_LG_IV1191	AT4G38580	Heavy metal associated isoprenylated plant protein 26 (HIPP26)	1e-62	2.27077	0.00112097	0.107188	1.15099	0.182461	0.435944	1.41092	0.058659	0.288151
PtpAffx.26642.2.A1_a_at	estExt_Genewise1_v1.C_LG_IV1191	-	No detectable similarity in Arabidopsis	-	2.59819	0.000145097	0.081307	1.15195	0.192865	0.443508	1.44911	0.102786	0.329738
PtpAffx.26968.1.S1_at	-	-	No detectable similarity in Arabidopsis	-	0.339296	0.100969	0.348465	0.765793	0.257279	0.480153	0.471224	0.00165869	0.147366
PtpAffx.29005.2.S1_at	-	-	No detectable similarity in Arabidopsis	-	0.71612	0.000341307	0.0849479	0.902219	0.615125	0.620867	0.179812	0.00156337	0.147128
PtpAffx.29337.1.A1_at	eugene3.00030584	AT5G67400	Peroxidase 73 (P73)	1e-119	0.452521	0.00295287	0.137122	0.956231	0.759701	0.663334	0.995657	0.981118	0.690269
PtpAffx.30967.1.S1_a_at	grail3.0096007601	AT2G35710	Glycogenin glucosyltransferase (glycogenin)-related (GT8)	1e-158	5.86351	0.000134595	0.081307	3.48464	0.000865297	0.157027	1.81845	0.00898639	0.203952
PtpAffx.30967.1.S1_at	grail3.0096007601	AT2G35710	Glycogenin glucosyltransferase (glycogenin)-related (GT8)	1e-158	2.14925	0.00135039	0.109977	1.75258	0.0012658	0.167178	1.30416	0.0937485	0.322506
PtpAffx.30967.2.A1_at	grail3.0096007601	AT4G16600	Glycogenin glucosyltransferase (glycogenin)-related (GT8)	5e-44	17.9949	0.000129072	0.081307	7.07161	0.000130572	0.108131	2.88391	0.0025632	0.161994
PtpAffx.30967.3.S1_at	grail3.0096007501	AT2G35710	Glycogenin glucosyltransferase (glycogenin)-related (GT8)	1e-158	2.26649	0.0618546	0.30055	2.09321	1.73e-05	0.0729239	1.09792	0.214489	0.409707
PtpAffx.31211.1.A1_at	eugene3.00140929	AT1G05560	UDP-glucose transferase 1 (UGT1; GT1)	6e-66	6.3612	0.00352756	0.144029	0.82627	0.481719	0.577906	1.515	0.22256	0.413211
PtpAffx.31610.1.S1_a_at	grail3.0091002701	AT1G61240	Similar to unknown protein	2e-56	2.47537	0.00155634	0.113163	1.65052	0.0111264	0.260755	1.22739	0.057719	0.287427
PtpAffx.32165.1.S1_s_at	eugene3.00400146	-	No detectable similarity in Arabidopsis	-	2.21011	0.0035452	0.144354	1.47085	0.0724432	0.351711	1.61277	0.0230026	0.237291
PtpAffx.33298.1.S1_at	gw1.VI.959.1	AT5G01720	F-box family protein (FBL3)	0	7.23051	0.00107761	0.107177	7.13914	9.33e-06	0.0729239	1.80201	0.00517673	0.184541
PtpAffx.3429.3.S1_at	eugene3.00080201	AT5G04680	Similar to unknown protein	5e-12	3.44268	0.0307304	0.243531	6.89304	0.000719959	0.148012	4.40544	5.34e-05	0.140274
PtpAffx.35497.1.S1_at	estExt_Genewise1_v1.C_LG_II1331	AT4G00910	Similar to unknown protein	4e-47	0.249825	0.0102492	0.183404	2.0886	0.299581	0.501647	2.06488	0.000859258	0.144108
PtpAffx.35765.1.A1_at	gw1.VII.2822.1	-	No detectable similarity in Arabidopsis	-	3.69911	0.000212366	0.0849479	1.81248	0.000295713	0.134481	0.943452	0.603181	0.58311
PtpAffx.36879.1.A1_s_at	gw1.VII.698.1	AT5G24070	Peroxidase family protein	3e-13	0.474576	0.00407589	0.150045	0.732208	0.191822	0.442759	0.807635	0.171998	0.382401
PtpAffx.39649.1.S1_s_at	eugene3.00021435	AT4G00750	Dehydration-responsive family protein	0	2.63552	6.36e-05	0.0741204	1.44506	0.00127875	0.168231	1.16095	0.123638	0.347403
PtpAffx.40421.1.A1_s_at	estExt_Genewise1_v1.C_LG_V0351	-	No detectable similarity in Arabidopsis	-	2.98576	0.00160607	0.114071	2.3924	3.88e-05	0.0809035	1.31602	0.0480159	0.277118
PtpAffx.40688.1.S1_at	gw1.XIII.940.1	AT3G05380	Always early 2 (ALY2)	2e-26	2.07337	0.0011151	0.107188	1.1091	0.00567109	0.229846	1.26236	0.0288752	0.248797
PtpAffx.42787.1.S1_at	-	-	No detectable similarity in Arabidopsis	-	2.69739	0.000494797	0.0900892	2.27477	0.00209391	0.187694	0.967472	0.651587	0.598926
PtpAffx.43372.1.A1_at	fgenesh4_pg.C_LG_XVI000455	AT5G06720	Peroxidase, putative	4e-94	3.06083	0.00309137	0.138695	1.40034	0.083114	0.362413	0.93299	0.774502	0.638145
PtpAffx.4470.4.S1_a_at	estExt_fgenesh4_pg.C_LG_III0681	AT5G66190	Ferredoxin-NADP(+)-oxidoreductase 1 (FNR1)	3e-65	0.995119	0.916874	0.71314	0.874474	0.432062	0.558777	0.499917	4.2e-05	0.138458
PtpAffx.45541.1.S1_at	fgenesh4_pg.C_scaffold_77000076	-	No detectable similarity in Arabidopsis	-	2.23625	0.00247867	0.130707	1.16992	0.00620873	0.236283	1.21891	0.119952	0.344127
PtpAffx.46298.1.S1_at	estExt_fgenesh4_pg.C_LG_VIII0032	AT5G55630	Two pore K+ channel 1 (TPK1)	1e-80	2.14418	0.00128152	0.109473	1.32442	0.0575601	0.3372	1.10009	0.460149	0.529585
PtpAffx.46328.1.A1_at	gw1.IX.2600.1	AT3G19640	Mg transporter CorA-like family protein (MRS2-3)	2e-26	3.82043	0.00239383	0.130107	2.83609	3.39e-05	0.0809035	1.2611	0.0304076	0.25142
PtpAffx.46665.1.S1_s_at	estExt_Genewise1_v1.C_LG_II1725	AT1G75750	GAST1 protein homolog 1 (GASA1)	8e-30	11.4624	0.00114109	0.107227	7.04872	7.15e-05	0.0850055	1.81697	0.0666486	0.295487
PtpAffx.4788.1.A1_at	eugene3.00102442	AT5G06490	Zinc finger (C3HC4-type RING finger) family protein	2e-33	2.05691	0.0015328	0.113104	1.45164	0.000511458	0.147271	1.06279	0.544921	0.562001
PtpAffx.48228.1.A1_at	estExt_fgenesh4_pg.C_LG_XV0740	-	No detectable similarity in Arabidopsis	-	3.433	0.00223447	0.126454	1.91848	0.00965178	0.25493	2.93154	0.00402789	0.175938
PtpAffx.49718.2.S1_a_at	grail3.0012033501	AT3G07720	Kelch repeat-containing protein	9e-32	2.70239	0.00018965	0.0816781	2.21382	2.21e-06	0.0729239	1.36699	0.0127076	0.213852
PtpAffx.5156.1.A1_at	eugene3.00140794	AT2G47930	Arabinoglalactan protein 26 (AGP26)	2e-15	0.381553	0.00343742	0.142938	0.907831	0.559554	0.604253	1.04546	0.907886	0.6731
PtpAffx.52716.1.A1_s_at	estExt_fgenesh4_pm.C_LG_IV0225	AT5G17380	Pyruvate decarboxylase family protein	1e-104	2.37404	0.00135291	0.109977	1.77917	1.58e-05	0.0729239	1.05361	0.443136	0.522527
PtpAffx.52716.2.A1_s_at	estExt_fgenesh4_pm.C_LG_IV0225	AT5G17380	Pyruvate decarboxylase family protein	1e-104	2.7461	6.47e-05	0.0741204	1.66096	0.0010896	0.161292	1.34183	0.00107488	0.146339
PtpAffx.54529.1.S1_at	-	AT5G01880	Zinc finger (C3HC4-type RING finger) family protein	9e-11	7.10093	0.000897195	0.104641	1.14018	0.199888	0.447686	1.12153	0.462855	0.530608
PtpAffx.54628.1.S1_at	estExt_fgenesh4_pg.C_LG_XVI1240	AT5G05340	Peroxidase, putative	7e-85	13.3074	0.00165147	0.114523	1.67845	0.374675	0.535834	1.08904	0.90522	0.672386
PtpAffx.54694.1.A1_at	eugene3.00160503	AT3G10320	Similar to unknown protein	3e-66	2.92172	0.0009346	0.106379	2.55326	0.00155211	0.172999	1.66876	0.00697902	0.19197
PtpAffx.55376.1.S1_at	fgenesh4_pg.C_LG_XIV000840	AT5G05340	Peroxidase, putative	7e-85	2.03635	0.21164	0.441094	0.348014	0.114779	0.389039	0.136677	0.000142062	0.140274
PtpAffx.56004.1.A1_at	estExt_fgenesh4_pg.C_LG_VIII1144	-	No detectable similarity in Arabidopsis	-	2.06325	0.000518868	0.0924538	2.01519	0.00200874	0.185377	1.59689	0.00475344	0.184541
PtpAffx.56141.1.A1_at	grail3.0007029701	AT5G20230	Blue-copper-binding protein (BCB)	2e-19	2.41809	0.000340987	0.0849479	1.35716	0.0394997	0.314008	2.39371	0.00508676	0.184541
PtpAffx.58297.1.S1_at	gw1.VIII.290.1/gw1.X.5193.1	AT1G12990	Glycosyl transferase family 17 protein (GT17)	0	3.26864	0.000171052	0.081307	1.55982	0.00300673	0.203959	1.40677	0.00221278	0.158687
PtpAffx.5941.1.S1_at	estExt_Genewise1_v1.C_LG_IV1424	-	No detectable similarity in Arabidopsis	-	4.06586	0.000794416	0.101538	1.27948	0.312775	0.508292	0.767446	0.27357	0.441911
PtpAffx.595.4.S1_s_at	estExt_fgenesh4_pg.C_1470038	AT2G24520	H+-ATPase 5 (HA5)	1e-11	2.32802	0.00052225	0.0924538	1.53263	0.0604616	0.339319	1.57167	0.0193873	0.229905
PtpAffx.60606.2.A1_s_at	-	-	No detectable similarity in Arabidopsis	-	0.306332	0.00345817	0.143021	0.892985	0.236372	0.468944	0.676943	0.0270727	0.244993
PtpAffx.61059.1.S1_at	estExt_fgenesh4_pg.C_LG_VI1587	AT5G26010	Protein serine/threonine phosphatase	3e-79	2.8162	5.02e-05	0.0739081	1.82208	0.00266537	0.197753	1.35044	0.0309196	0.252573
PtpAffx.61879.1.S1_at	eugene3.01270037	AT1G70250	Protease inhibitor/seed storage/lipid transfer protein (LTP) family protein	2e-21	3.48787	0.00173021	0.11622	2.36387	0.00988534	0.256247	1.29124	0.0540843	0.283567
PtpAffx.6273.1.S1_at	gw1.XIX.381.1	AT2G26560	Patatin-like protein 2 (PLP2)	3e-25	1.37093	0.232303	0.453766	0.816481	0.193305	0.443731	3.73021	2.48e-05	0.138458
PtpAffx.6302.1.S1_s_at	gw1.VIII.1454.1	AT1G17745	3-phosphoglycerate dehydrogenase (PGDH)	0	0.366795	0.0019201	0.120114	0.664876	0.0341846	0.305029	0.900849	0.699022	0.614822
PtpAffx.63924.1.S1_at	eugene3.01570002	AT5G19600	Sulfate transmembrane transporter 3;5 (SULTR3;5)	2e-32	26.7984	0.00035809	0.0849479	109.19	0.000286386	0.132732	3.20499	0.0668637	0.295487
PtpAffx.6509.1.S1_at	gw1.XVIII.3441.1	AT2G12400	Similar to unknown protein	1e-107	3.90181	0.000158515	0.081307	1.64697	0.00124604	0.16606	1.08747	0.4038	0.50499
PtpAffx.65420.1.S1_at	gw1.IV.3510.1	AT1G23150	Similar to unknown protein	6e-21	9.11061	0.000181937	0.081307	4.37515	0.000999288	0.157027	1.85435	0.00529804	0.184541
PtpAffx.65710.1.S1_s_at	estExt_fgenesh4_pg.C_LG_VI0422	AT5G13630	Genomes uncoupled 5 (GUN5)	1e-110	0.656079	0.00102365	0.106997	1.05303	0.693259	0.645407	0.473283	0.000229632	0.140274
PtpAffx.67491.1.S1_at	gw1.163.66.1	-	No detectable similarity in Arabidopsis	-	0.445904	0.000795713	0.101538	1.01634	0.903755	0.697387	0.810286	0.286132	0.449021
PtpAffx.7040.1.S1_at	eugene3.00102348	AT5G54470	Zinc finger (B-box type) family protein	6e-14	0.479045	0.00614186	0.162874	0.812487	0.136166	0.405998	0.437367	0.00125597	0.146339
PtpAffx.70497.1.S1_at	eugene3.00290295	-	No detectable similarity in Arabidopsis	-	1.20561	0.606365	0.627129	1.76816	0.0667649	0.345353	3.932	0.00110787	0.146339
PtpAffx.71397.1.A1_s_at	estExt_Genewise1_v1.C_LG_III0547	AT2G23060	GCN5-related N-acetyltransferase (GNAT) family protein	7e-56	3.373	0.000250728	0.0849479	2.39975	0.000498774	0.147271	1.76634	0.0659173	0.295271
PtpAffx.71404.1.A1_at	grail3.0090003302	AT1G50440	Zinc finger (C3HC4-type RING finger) family protein	5e-44	2.25036	0.000848009	0.101937	1.40849	0.00432488	0.217983	1.25882	0.0382294	0.263437
PtpAffx.75226.1.A1_at	estExt_Genewise1_v1.C_LG_XIV2465	AT4G02340	Epoxide hydrolase, putative	1e-144	2.25833	0.000290874	0.0849479	1.71599	0.00286645	0.202918	1.09324	0.334952	0.473239
PtpAffx.7604.3.S1_at	-	-	No detectable similarity in Arabidopsis	-	1.24942	0.22189	0.447755	1.14653	0.264226	0.484137	2.36078	0.000662891	0.143581
PtpAffx.7604.6.A1_at	eugene3.00190958	-	No detectable similarity in Arabidopsis	-	1.42747	0.0431518	0.268911	1.34128	0.20333	0.449116	2.25509	0.000752278	0.143581
PtpAffx.765.1.A1_at	estExt_Genewise1_v1.C_LG_XIII1664	AT3G04520	Threonine aldolase 2 (THA2)	1e-75	0.869371	0.618538	0.630805	1.35924	0.468242	0.573055	8.14011	0.000551648	0.143581
PtpAffx.767.1.S1_at	eugene3.00190404	-	No detectable similarity in Arabidopsis	-	0.447987	0.00241445	0.130608	0.855646	0.235684	0.468695	0.995424	0.978457	0.689507
PtpAffx.86423.1.S1_at	estExt_Genewise1_v1.C_LG_VII3096	AT5G66920	SKU5 Similar 17 (sks17)	1e-66	6.43226	8.9e-05	0.08009	2.55796	0.00186045	0.183233	1.26774	0.184054	0.39086
PtpAffx.8933.1.A1_at	gw1.IX.1232.1	AT2G27830	Similar to pentatricopeptide (PPR) repeat-containing protein	2e-25	2.74156	2.2e-05	0.0739081	1.92183	0.00116435	0.162548	1.07882	0.365169	0.487788
PtpAffx.90019.1.S1_at	estExt_Genewise1_v1.C_LG_I9749	AT5G43810	Zwille (ZLL)	3e-55	3.55284	0.000938425	0.106379	1.13174	0.199699	0.44751	1.67793	0.060772	0.290075
PtpAffx.90186.1.S1_s_at	estExt_fgenesh4_pg.C_1270047	AT4G12420	Skewed 5 (SKU5)	2e-85	0.379842	0.000938136	0.106379	0.714696	0.0189141	0.280681	1.09564	0.643618	0.596093
PtpAffx.95224.1.A1_at	gw1.VIII.852.1	AT1G14700	Purple acid phosphatase 3 (PAP3)	1e-77	2.05043	0.00524281	0.157919	3.4958	0.000461822	0.147271	1.6425	0.0115799	0.210102
PtpAffx.97764.1.S1_at	eugene3.00002461	AT2G33120	Synaptobrevin-related protein 1 (SAR1)	3e-95	2.26828	0.000386645	0.0870242	1.58253	0.042632	0.318042	1.28563	0.100698	0.328552
PtpAffx.9932.2.A1_a_at	eugene3.00030462	AT3G14310	Pectin methylesterase inhibitor 3 (PMEi3)	1e-124	0.394376	0.00202305	0.121955	0.962244	0.701736	0.648024	1.02901	0.930913	0.678665
PtpAffx.9932.2.A1_s_at	estExt_fgenesh4_pm.C_290002	AT3G14310	Pectin methylesterase inhibitor 3 (PMEi3)	1e-124	0.462062	0.000803365	0.101646	0.990008	0.91303	0.699719	1.05558	0.804201	0.64612
PtpAffx.9932.3.S1_a_at	eugene3.00030462	AT1G53830	Pectin methylesterase 2 (PME2)	2e-42	0.380702	0.000692071	0.0985578	0.928446	0.574032	0.609179	0.831293	0.599361	0.581535
aAffymetrix probe set identifier (ID) of the GeneChip poplar genome array; bPreferred gene model assigned to the Affymetrix probe set by Poparray v1.2; cArabidoposis genome identifier (AGI n°); dExpectation (E)-value indicating the significance of a BLASTX search against the Arabidopsis genome with E ≤ 1 x 10-4.
