# Supplementary material for: Transcriptome responses to aluminum stress in roots of aspen (Populus tremula)
Source: BMC Plant Biol. 2010 Aug 23;10:185. doi: 10.1186/1471-2229-10-185 (PMC3017830; doi:10.1186/1471-2229-10-185)
Supplement: Additional file 2 — Lists of MIPS categories whose genes were significantly enriched (p < 0.05; FDR < 0.05). [file 1471-2229-10-185-S2.XLS]

## Sheet: 6 h
Additional file 2 Lists of MIPS categories whose genes were significantly enriched (p < 0.05; FDR < 0.05).
Genes differentially expressed after 6 h of Al treatment (6 h) and the combined set of genes differentially expressed after 2 and 10 d of Al treatment (2 and 10 d).
Top-level categories of all enriched subcategories are shown. Top-level categories that are not enriched are indicated by an asterisk.
FUNCTIONAL CATEGORY	Absolute sets of genes		Relative sets of genes (%)
	regulated	on the microarray	regulated	on the microarray	p-value	Bonferroni	FDR
01 METABOLISM	52	3328	31.1	21.8	0.00326595	2.75973	0.000591716
01.05 C-compound and carbohydrate metabolism	29	1115	17.3	7.32	1.11367e-05	0.00941055	5.91716e-05
01.05.02 sugar, glucoside, polyol and carboxylate metabolism	19	577	11.3	3.79	1.92117e-05	0.0162339	0.000118343
01.05.02.01 nucleotide-sugar metabolism	5	127	2.99	0.83	0.013043	11.0214	0.000828402
01.20.38 metabolism of toxins/drugs	2	23	1.19	0.15	0.0260478	22.0104	0.00106509
02 ENERGY*	5	339	2.99	2.22	0.315817	266.865	0.00573964
02.45.07 heat production	1	3	0.59	0.01	0.0325679	27.5199	0.00130178
16 PROTEIN WITH BINDING FUNCTION OR COFACTOR REQUIREMENT (structural or catalytic)*	42	4533	25.1	29.7	0.921634	778.781	0.00940828
16.05 polysaccharide binding	1	3	0.59	0.01	0.0325679	27.5199	0.0012426
20 CELLULAR TRANSPORT, TRANSPORT FACILITIES AND TRANSPORT ROUTES*	24	1605	14.3	10.5	0.0724435	61.2148	0.00230769
20.01.01 ion transport	8	312	4.79	2.05	0.0219459	18.5442	0.000946746
20.01.01.07 anion transport	3	71	1.79	0.46	0.0431482	36.4602	0.0016568
20.01.01.07.05 sulfate/sulfite transport	2	14	1.19	0.09	0.00999211	8.44333	0.000710059
20.01.03.01 sugar transport	3	69	1.79	0.45	0.0401784	33.9507	0.00159763
20.01.17 nucleotide/nucleoside/nucleobase transport	2	26	1.19	0.17	0.0327539	27.677	0.00136095
32 CELL RESCUE, DEFENSE AND VIRULENCE	17	845	10.1	5.55	0.011552	9.76146	0.000769231
32.01.01 oxidative stress response	5	142	2.99	0.93	0.0201928	17.0629	0.000887574
32.07 detoxification	7	165	4.19	1.08	0.00230561	1.94824	0.000473373
32.07.07 oxygen and radical detoxification	7	161	4.19	1.05	0.00200701	1.69593	0.000414201
32.07.07.03 glutathione conjugation reaction	2	29	1.19	0.19	0.0400552	33.8467	0.00147929
32.07.07.05 peroxidase reaction	4	56	2.39	0.36	0.00329833	2.78709	0.000650888
36 SYSTEMIC INTERACTION WITH THE ENVIRONMENT*	9	448	5.38	2.94	0.058918	49.7857	0.00195266
36.20.18.99 other plant signalling molecules response (jasmonic acid, salicylic acid etc.)	4	104	2.39	0.68	0.0276038	23.3252	0.00118343
40 CELL FATE*	6	277	3.59	1.82	0.0850312	71.8514	0.00254438
40.10 cell death	3	69	1.79	0.45	0.0401784	33.9507	0.00153846
41 DEVELOPMENT (Systemic)*	7	587	4.19	3.85	0.466131	393.88	0.00733728
41.03.08 fruit development and ripening	5	89	2.99	0.58	0.00296443	2.50494	0.000532544
42 BIOGENESIS OF CELLULAR COMPONENTS*	11	865	6.58	5.68	0.351595	297.097	0.00621302
42.01 cell wall	9	142	5.38	0.93	2.67219e-05	0.02258	0.000177515
42.34 prokaryotic cell envelope structures	3	14	1.79	0.09	0.000432423	0.365397	0.00035503
42.34.07 peptidoglycan layer or other prokaryotic cell wall	3	12	1.79	0.07	0.000265612	0.224442	0.000236686
70 SUBCELLULAR LOCALIZATION*	61	6812	36.5	44.7	0.987691	834.599	0.0100592
70.01 cell wall	10	247	5.98	1.62	0.000403564	0.341012	0.000295858
70.02 eukaryotic plasma membrane/membrane attached	8	325	4.79	2.13	0.0271424	22.9353	0.00112426
70.08 Golgi	3	67	1.79	0.44	0.0373167	31.5326	0.00142012

## Sheet: 2 and 10 d
Additional file 2 Lists of MIPS categories whose genes were significantly enriched (p < 0.05; FDR < 0.05).
Genes differentially expressed after 6 h of Al treatment (6 h) and the combined set of genes differentially expressed after 2 and 10 d of Al treatment (2 and 10 d).
Top-level categories of all enriched subcategories are shown. Top-level categories that are not enriched are indicated by an asterisk.
FUNCTIONAL CATEGORY	Absolute sets of genes		Relative sets of genes (%)
	regulated	on the microarray	regulated	on the microarray	p-value	Bonferroni	FDR
01 METABOLISM*	13	3328	26.5	21.8	0.262141	221.509	0.0039645
01.01.06.04 metabolism of threonine	1	12	2.04	0.07	0.0379799	32.093	0.00106509
01.01.06.04.02 degradation of threonine	1	3	2.04	0.01	0.00963044	8.13772	0.000473373
01.05 C-compound and carbohydrate metabolism	8	1115	16.3	7.32	0.0248931	21.0347	0.000887574
01.20.19 metabolism of secondary products derived from glycine, L-serine and L-alanine	2	46	4.08	0.3	0.00960702	8.11793	0.00035503
02 ENERGY	5	339	10.2	2.22	0.00455223	3.84663	0.000118343
02.11 electron transport and membrane-associated energy conservation	2	73	4.08	0.47	0.0230884	19.5097	0.000828402
02.11.05 accessory proteins of electron transport and membrane-associated energy conservation	1	14	2.04	0.09	0.044171	37.3245	0.00130178
02.30 photosynthesis	2	51	4.08	0.33	0.0117145	9.89879	0.000532544
16 PROTEIN WITH BINDING FUNCTION OR COFACTOR REQUIREMENT (structural or catalytic)*	9	4533	18.3	29.7	0.976294	824.969	0.00674556
16.05 polysaccharide binding	3	3	2.04	0.01	0.00963044	8.13772	0.000414201
20 CELLULAR TRANSPORT, TRANSPORT FACILITIES AND TRANSPORT ROUTES*	8	1605	16.3	10.5	0.139558	117.926	0.00295858
20.01 transported compounds (substrates)	8	1214	16.3	7.97	0.0386639	32.671	0.00112426
20.01.01 ion transport	4	312	8.16	2.05	0.0178187	15.0568	0.000710059
20.01.01.01 cation transport (H+, Na+, K+, Ca2+, NH4+, etc.)	3	244	6.12	1.6	0.0437355	36.9565	0.00118343
20.01.01.07.05 sulfate/sulfite transport	1	14	2.04	0.09	0.044171	37.3245	0.0012426
32 CELL RESCUE, DEFENSE AND VIRULENCE*	6	845	12.2	5.55	0.05284	44.6498	0.00147929
32.01.06 cold shock response	2	110	4.08	0.72	0.0488727	41.2974	0.00142012
32.07.07.07 superoxide metabolism	1	9	2.04	0.05	0.0286195	24.1835	0.000946746
34 INTERACTION WITH THE ENVIRONMENT	9	1010	18.3	6.63	0.00446288	3.77114	5.91716e-05
34.01 homeostasis	2	52	4.08	0.34	0.0121583	10.2738	0.000591716
34.01.01 homeostasis of cations	2	42	4.08	0.27	0.00805752	6.8086	0.000295858
34.01.01.01 homeostasis of metal ions (Na, K, Ca etc.)	2	41	4.08	0.26	0.00768953	6.49765	0.000236686
34.11 cellular sensing and response to external stimulus	8	900	16.3	5.91	0.00754332	6.3741	0.000177515
34.11.03 chemoperception and response	5	501	10.2	3.29	0.0220018	18.5915	0.000769231
36 SYSTEMIC INTERACTION WITH THE ENVIRONMENT*	2	448	4.08	2.94	0.425296	359.375	0.00491124
36.20.18.06 brassinosteroid response	1	10	2.04	0.06	0.0317495	26.8283	0.00100592
36.20.18.99 other plant signalling molecules response (jasmonic acid, salicylic acid etc.)	2	104	4.08	0.68	0.0441944	37.3443	0.00136095
41 DEVELOPMENT (Systemic)*	2	587	4.08	3.85	0.568893	480.715	0.00544379
41.03.07 flower development	2	57	4.08	0.37	0.0144855	12.2403	0.000650888
